# Supplementary material for: Hydrogen Peroxide Acts on Sensitive Mitochondrial Proteins to Induce Death of a Fungal Pathogen Revealed by Proteomic Analysis
Source: PLoS One. 2011 Jul 6;6(7):e21945. doi: 10.1371/journal.pone.0021945 (PMC3130790; doi:10.1371/journal.pone.0021945)
Supplement: Table S5 — Scores and matched peptides of the identified proteins based on tandem mass spectrometry. The detailed information of Mascot searching including the information of the mass spectra matching, the individual ions scores, and the sequences are given. (XLS) [file pone.0021945.s008.xls]

## Sheet: Table S3
Supporting Table S5 - Scores and matched peptides of the identified proteins based on tandem mass spectrometry
These proteins were listed with an order consistent with those in Table S1 and Table S3. The numbers were consistent with those in 2-DE gel. Area highlighted in red means that these protein spots were identified with only one matching peptide or by multiple peptides with each ion scored below the threshold. These spectra were submitted for manual inspection and the annotated spectra were present …
Spot number
C26	gi|255943905 Mass: 35821 Score: 219 Matches: 4(2) Sequences: 4(2)
	Pc20g01610 (malate dehydrogenase) [Penicillium chrysogenum Wisconsin 54-1255]
	Query	Observed	Mr(expt)	Mr(calc)	Delta	Miss	Score	Expect	Rank	Unique	Peptide
	10	1155.5925	1154.5852	1154.5356	0.0496	0	39	0.16	1	U	K.DQGIDFFASR.V
	12	1178.6930	1177.6857	1177.6343	0.0515	0	41	0.096	1	U	R.VSELALYDIR.G
	15	1219.7538	1218.7465	1218.6972	0.0493	0	66	0.00029	1		R.LFGVTTLDVVR.A
	46	1839.0424	1838.0351	1837.9608	0.0744	0	73	4.1e-05	1	U	R.DCLEGSEIILIPAGVPR.K
C3	gi|255938411 Mass: 44150 Score: 64 Matches: 3(0) Sequences: 3(0)
	Pc13g15810 (ketol-acid reductoisomerase) [Penicillium chrysogenum Wisconsin 54-1255]
	Query	Observed	Mr(expt)	Mr(calc)	Delta	Miss	Score	Expect	Rank	Unique	Peptide
	11	1169.6915	1168.6842	1168.6564	0.0278	0	27	2.5	1	U	R.DQGLNVIVGVR.K			Spectra provided in Figure S3
	24	1357.6310	1356.6237	1356.5946	0.0291	0	14	53	1	U	R.SLDYNSQPDYR.E
	35	1641.8566	1640.8493	1640.8046	0.0447	1	23	5.1	1	U	K.TIDFAGVKEDVYER.A
C5	gi|255948510 Mass: 41175 Score: 330 Matches: 7(5) Sequences: 7(5)
	Pc22g10140 (acetyl-CoA C-acetyltransferase) [Penicillium chrysogenum Wisconsin 54-1255]
	Query	Observed	Mr(expt)	Mr(calc)	Delta	Miss	Score	Expect	Rank	Unique	Peptide
	9	1079.5380	1078.5307	1078.5043	0.0264	0	62	0.0009	1	U	R.AQQDDYAIR.S
	11	1129.6735	1128.6662	1128.6543	0.0119	0	18	25	4		K.FTTAPALAIPK.A
	15	1292.7053	1291.6980	1291.6772	0.0208	0	68	0.00018	1	U	K.FGSQTLVDGIQK.D
	24	1431.8174	1430.8101	1430.7769	0.0332	0	98		1	U	M.PSLPPVYIVSTAR.T + [+31.9898 at N-term P]
	34	1854.0530	1853.0457	1853.0020	0.0437	0	78	1.3e-05	1	U	K.VNIHGGAVAIGHPLGASGAR.I
	36	1865.9777	1864.9704	1864.9359	0.0345	0	90	9.4e-07	1	U	K.AGAFDYEIAPIEIPGFR.G
	59	2847.4341	2846.4268	2846.3835	0.0433	0	15	18	1	U	R.AEGINASDVEEVFFGNVLSAGVGQNPAR.Q
C28	gi|259488245 Mass: 40893 Score: 63 Matches: 1(1) Sequences: 1(1)
	TPA: pyruvate dehydrogenase E1 component, beta subunit (Eurofung) [Aspergillus nidulans FGSC A4]
	Query	Observed	Mr(expt)	Mr(calc)	Delta	Miss	Score	Expect	Rank	Unique	Peptide
	14	1472.8010	1471.7937	1471.7154	0.0783	0	63	0.00061	1	U	R.DALNEALAEELER.N		Spectra provided in Figure S3
C1	gi|255939568 Mass: 76917 Score: 87 Matches: 3(0) Sequences: 3(0)
	Pc16g01790 (glycerol-3-phosphate dehydrogenase) [Penicillium chrysogenum Wisconsin 54-1255]
	Query	Observed	Mr(expt)	Mr(calc)	Delta	Miss	Score	Expect	Rank	Unique	Peptide
	4	1219.6573	1218.6500	1218.6245	0.0256	0	21	11	1	U	R.GYIAPDITVDR.S
	13	1523.7798	1522.7725	1522.7490	0.0235	0	35	0.37	1	U	R.ISPMYPFIDGEVR.Y			Spectra provided in Figure S3
	15	1647.9102	1646.9029	1646.8780	0.0249	0	31	0.88	1	U	R.NIPGLEAPAVPPPGYR.E
C7	gi|255954253 Mass: 53017 Score: 164 Matches: 5(3) Sequences: 5(3)
	Pc21g08400 (mitochondrial 3-hydroxyisobutyryl-CoA hydrolase, putative) [Penicillium chrysogenum Wisconsin 54-1255]
	Query	Observed	Mr(expt)	Mr(calc)	Delta	Miss	Score	Expect	Rank	Unique	Peptide
	5	1027.5270	1026.5197	1026.5135	0.0063	0	37	0.24	1	U	R.HPDFVEGVK.A
	25	1264.7198	1263.7125	1263.6976	0.0150	0	22	8.3	1	U	R.RPVVDYFLQK.Y
	30	1319.6449	1318.6376	1318.6194	0.0183	0	65		1	U	K.ASTDFFGLEYR.L + [+14.0157 at D4]
	43	1625.8248	1624.8175	1624.7944	0.0231	0	61	0.00082	1	U	R.LDGETGTYLALTSER.L
	46	1781.9286	1780.9213	1780.8996	0.0218	0	44	0.038	1	U	R.LSELTFPDHVELPER.L
C11	gi|255947798 Mass: 52483 Score: 141 Matches: 4(1) Sequences: 4(1)
	Pc22g06360 (mitochondrial kynurenine aminotransferase KAT) [Penicillium chrysogenum Wisconsin 54-1255]
	Query	Observed	Mr(expt)	Mr(calc)	Delta	Miss	Score	Expect	Rank	Unique	Peptide
	16	1291.6982	1290.6909	1290.6819	0.0090	0	33	0.67	1		R.IATLSPELYER.T
	18	1338.7892	1337.7819	1337.7707	0.0112	0	23	5.4	1		R.VGYLIGPEHLIK.Y
	29	1612.8313	1611.8240	1611.8144	0.0096	0	69	0.00013	1	U	K.YNLIILSDEVYDR.L			Spectra provided in Figure S3
	33	1819.9661	1818.9588	1818.9529	0.0059	0	16	23	1	U	K.LPADYPFPPHVASRPR.D
C21	gi|255950268 Mass: 72603 Score: 574 Matches: 21(18) Sequences: 17(15)
	Pc22g19990 (molecular chaperone DnaK) [Penicillium chrysogenum Wisconsin 54-1255]
	Query	Observed	Mr(expt)	Mr(calc)	Delta	Miss	Score	Expect	Rank	Unique	Peptide
	15	461.5986	921.1826	921.4556	-0.2729	1	46		2	U	A.LKDFEDR.L
	20	487.1259	972.2372	972.4876	-0.2503	0	54		1		K.IIENAEGAR.T + [+0.9840 at N4]
	22	497.1236	992.2326	992.4927	-0.2600	1	54	0.0061	2	U	K.ALKDFEDR.L
	28	531.6296	1061.2446	1061.4989	-0.2543	0	52	0.0092	1	U	K.ETGVDLTGDR.M
	30	546.1319	1090.2492	1090.5142	-0.2650	0	43	0.071	1		R.ADSVLNDTEK.A
	35	559.1794	1116.3442	1116.6026	-0.2584	1	45	0.047	2	U	R.LDKAEAETIK.E
	39	613.6994	1225.3842	1225.6779	-0.2936	0	55	0.0039	1		K.DAGQIAGLNVLR.V
	42	675.2098	1348.4050	1348.7351	-0.3300	0	54		1		L.SLGIETLGGVFTR.L
	44	703.2078	1404.4010	1404.7626	-0.3616	0	47		1		L.GNFQLVGIPPAHR.G
	48	732.1643	1462.3140	1462.7052	-0.3912	0	46	0.028	1		R.TTPSVVGFAQDGER.L
	50	757.6956	1513.3766	1513.7777	-0.4010	0	48		1		R.QAVVNPENTLFATK.R + [-17.0265 at N-term Q]
	53	783.1874	1564.3602	1564.7985	-0.4382	0	76	2.6e-05	3	U	K.VDDLQTASLTLFDK.M
	57	798.6707	1595.3268	1595.7692	-0.4424	0	(59)		1		K.IVQHTNGDAWVEAR.G + [+0.9840 at N6]
	58	532.7996	1595.3770	1595.7692	-0.3922	0	76		1		K.IVQHTNGDAWVEAR.G + [+0.9840 at N6]
	61	825.2225	1648.4304	1648.8872	-0.4567	0	63	0.0005	1		K.MLGNFQLVGIPPAHR.G
	62	550.5054	1648.4944	1648.8872	-0.3928	0	(40)	0.1	1		K.MLGNFQLVGIPPAHR.G
	63	555.8375	1664.4907	1664.8821	-0.3914	0	(53)	0.0049	1		K.MLGNFQLVGIPPAHR.G + Oxidation (M)
	66	841.1772	1680.3398	1680.8107	-0.4709	0	62		1		K.NAVVTVPAYFNDSQR.Q + [+0.9840 at N11]
	68	862.6744	1723.3342	1722.8636	0.4707	1	117		1	U	K.SQSGESTTTAEELKEK.V + [-0.9476 at E5]
	69	575.4739	1723.3999	1723.8112	-0.4113	1	(75)	3.1e-05	1	U	K.SQSGESTTTAEELKEK.V
	71	608.1735	1821.4987	1821.9360	-0.4373	1	31	0.74	1	U	K.EKVDDLQTASLTLFDK.M
C23	gi|255950268 Mass: 72603 Score: 408 Matches: 6(5) Sequences: 5(5)
	Pc22g19990 (molecular chaperone DnaK) [Penicillium chrysogenum Wisconsin 54-1255]
	Query	Observed	Mr(expt)	Mr(calc)	Delta	Miss	Score	Expect	Rank	Unique	Peptide
	8	1226.6761	1225.6688	1225.6779	-0.0090	0	88	1.7e-06	1		K.DAGQIAGLNVLR.V
	11	1395.7069	1394.6996	1394.7194	-0.0198	0	96	2.8e-07	1	U	K.YSPSQVGGFVLNK.M
	15	1463.7002	1462.6929	1462.7052	-0.0123	0	113	5.6e-09	1	U	R.TTPSVVGFAQDGER.L
	28	1649.8881	1648.8808	1648.8872	-0.0063	0	51	0.0084	1	U	K.MLGNFQLVGIPPAHR.G
	31	1665.8701	1664.8628	1664.8821	-0.0193	0	(39)	0.13	1	U	K.MLGNFQLVGIPPAHR.G + Oxidation (M)
	34	1680.8159	1679.8086	1679.8267	-0.0181	0	59	0.0012	4		K.NAVVTVPAYFNDSQR.Q
C2	gi|255954579 Mass: 55237 Score: 49 Matches: 2(2) Sequences: 2(2)
	Pc21g10070 (F-type H+-transporting ATPase subunit beta ) [Penicillium chrysogenum Wisconsin 54-1255]
	Query	Observed	Mr(expt)	Mr(calc)	Delta	Miss	Score	Expect	Rank	Unique	Peptide
	56	1675.9995	1674.9922	1674.9417	0.0505	0	49	0.009	1		K.LVLEVAQHLGENVVR.T
	60	2063.1692	2062.1619	2062.0695	0.0924	0	67		1	U	R.GVAAEDTGAPITIPVGPSTLGR.I + [-16.0313 at L20]					Spectra provided in Figure S3
C8	gi|255955435 Mass: 36149 Score: 260 Matches: 8(8) Sequences: 7(7) emPAI: 0.61
	Pc21g14560 (glyceraldehyde 3-phosphate dehydrogenase) [Penicillium chrysogenum Wisconsin 54-1255]
	Query	Observed	Mr(expt)	Mr(calc)	Delta	Miss	Score	Expect	Rank	Unique	Peptide
	8	1027.5714	1026.5641	1026.5498	0.0143	1	50		1	U	K.KVTFFAER.D + [+30.0106 at A6]
	17	1146.6472	1145.6399	1145.6193	0.0206	0	69		1	U	M.VVQVGINGFGR.I + [+0.9840 at N7]
	34	1530.8125	1529.8052	1529.7872	0.0180	0	133	5.3e-11	1		R.VPTANVSVVDLTCR.I
	46	1634.8942	1633.8869	1633.8675	0.0194	1	118		1	U	R.RVVDLISYIAGVDGQ.- + [+30.0106 at G14]
	51	1674.7753	1673.7680	1673.7474	0.0206	0	70	0.0001	1		K.LVSWYDNEWGYSR.R
	75	1822.9906	1821.9833	1821.9625	0.0209	0	89		1	U	R.SSVFDAAAGIALNANFIK.L + [+14.0156 at N-term S]
	79	1834.9727	1833.9654	1833.9989	-0.0334	0	(46)		1	U	R.SSVFDAAAGIALNANFIK.L + [+26.0520 at N-term S]
	85	1871.9553	1870.9480	1870.9313	0.0168	0	57	0.0018	1	U	K.AGAAYIVESTGVFTTQEK.A
C9	gi|255955435 Mass: 36149 Score: 184 Matches: 7(6) Sequences: 7(6) emPAI: 0.38
	Pc21g14560 (glyceraldehyde 3-phosphate dehydrogenase) [Penicillium chrysogenum Wisconsin 54-1255]
	Query	Observed	Mr(expt)	Mr(calc)	Delta	Miss	Score	Expect	Rank	Unique	Peptide
	9	1027.5813	1026.5740	1026.5498	0.0242	1	50		1	U	K.KVTFFAER.D + [+30.0106 at A6]
	15	1082.5104	1081.5031	1081.4829	0.0202	0	44	0.046	2		K.YDSTHGQFK.G
	25	1146.6575	1145.6502	1145.6193	0.0309	0	58		1	U	M.VVQVGINGFGR.I + [+0.9840 at N7]
	72	1530.8270	1529.8197	1529.7872	0.0325	0	118	1.9e-09	1		R.VPTANVSVVDLTCR.I
	82	1634.9089	1633.9016	1633.8675	0.0341	1	97		1	U	R.RVVDLISYIAGVDGQ.- + [+30.0106 at G14]
	101	1822.9985	1821.9912	1821.9625	0.0288	0	53		1	U	R.SSVFDAAAGIALNANFIK.L + [+14.0156 at N-term S]
	106	1871.9684	1870.9611	1870.9313	0.0299	0	22	6.6	1	U	K.AGAAYIVESTGVFTTQEK.A
C17	gi|255951014 Mass: 46899 Score: 293 Matches: 13(4) Sequences: 11(4)
	Pc22g23830 (aspartate aminotransferase) [Penicillium chrysogenum Wisconsin 54-1255]
	Query	Observed	Mr(expt)	Mr(calc)	Delta	Miss	Score	Expect	Rank	Unique	Peptide
	12	381.5253	761.0360	761.4106	-0.3745	0	12	1.1e+02	6	U	R.VGCSIVK.K
	25	445.6191	889.2236	889.4869	-0.2632	0	40	0.18	1	U	R.ASISGLSQK.N
	33	475.1498	948.2850	948.5393	-0.2542	0	18	24	1	U	K.VSLGVGVYR.T
	34	475.1499	948.2852	948.5393	-0.2540	0	(9)	2e+02	1	U	K.VSLGVGVYR.T
	35	477.6245	953.2344	953.4719	-0.2375	0	22	8.5	1	U	K.NFGLYGQR.V
	56	610.6826	1219.3506	1219.6085	-0.2578	0	48	0.021	1	U	K.ELVVDDDLFR.H
	57	408.6989	1223.0749	1223.5506	-0.4757	0	(21)	11	1	U	R.VGAFHYCTNR.A
	58	612.6503	1223.2860	1223.5506	-0.2645	0	37	0.28	1	U	R.VGAFHYCTNR.A
	60	619.2133	1236.4120	1236.6761	-0.2641	0	51		1	U	V.VVNNLCHLIR.G
	71	733.2256	1464.4366	1464.7871	-0.3505	0	61		1	U	R.DVVVNNLCHLIR.G + [+14.0156 at N-term D]
	74	773.7263	1545.4380	1545.8151	-0.3770	0	81	8.3e-06	1	U	K.NVAYVAQAIDDVIR.N
	76	527.1730	1578.4972	1578.8406	-0.3434	0	9	1.2e+02	7	U	R.TDDGKPWPLPVVQK.A
	81	629.8568	1886.5486	1886.9527	-0.4041	0	30	0.93	1	U	R.HEYTAIEGDVPFLGIAR.D
C19	gi|255951014 Mass: 46899 Score: 85 Matches: 3(0) Sequences: 3(0)
	Pc22g23830 (aspartate aminotransferase) [Penicillium chrysogenum Wisconsin 54-1255]
	Query	Observed	Mr(expt)	Mr(calc)	Delta	Miss	Score	Expect	Rank	Unique	Peptide
	5	954.4976	953.4903	953.4719	0.0184	0	28	2	1		K.NFGLYGQR.V
	28	1224.5892	1223.5819	1223.5506	0.0313	0	35	0.43	1	U	R.VGAFHYCTNR.A			Spectra provided in Figure S3
	42	1546.8591	1545.8518	1545.8151	0.0367	0	22	6.5	1	U	K.NVAYVAQAIDDVIR.N
C13	gi|238504174 Mass: 42488 Score: 274 Matches: 7(4) Sequences: 7(4)
	glutamine synthetase [Aspergillus flavus NRRL3357]
	Query	Observed	Mr(expt)	Mr(calc)	Delta	Miss	Score	Expect	Rank	Unique	Peptide
	2	906.4927	905.4854	905.4607	0.0247	0	49	0.023	1		R.VAEEFGVR.I
	4	914.4620	913.4547	913.4294	0.0253	0	31	1.2	1		K.FSYGVADR.G
	7	939.4514	938.4441	938.4280	0.0161	0	39	0.15	1		K.YMNLDQR.G
	10	1002.5207	1001.5134	1001.4930	0.0204	0	52	0.01	9	U	R.DIVEAHYR.A
	33	1695.8430	1694.8357	1694.7974	0.0383	0	44		1	U	R.VQAEYVWIDSVGGCR.S + [-43.0170 at C-term R]
	48	1738.8503	1737.8430	1737.8070	0.0360	0	66	0.00022	1	U	R.HVEHIAVYGEGNEER.L
	61	1781.8757	1780.8684	1780.8380	0.0304	1	37	0.17	1		R.HETGSIDKFSYGVADR.G
C6	gi|255954831 Mass: 60148 Score: 228 Matches: 6(5) Sequences: 6(5)
	Pc21g11360 (glutamine amidotransferase) [Penicillium chrysogenum Wisconsin 54-1255]
	Query	Observed	Mr(expt)	Mr(calc)	Delta	Miss	Score	Expect	Rank	Unique	Peptide
	34	1314.7279	1313.7206	1313.6728	0.0478	0	78	2e-05	1	U	K.DHLQTEGFLVR.Q
	38	1344.6943	1343.6870	1343.6622	0.0248	0	49	0.015	1	U	R.GNIFGAQFHPEK.S
	41	1370.6902	1369.6829	1369.6514	0.0316	0	67		1	U	T.YGEEEFIGAISR.G
	49	1422.7133	1421.7060	1421.6787	0.0274	0	57		1	U	K.DGSNAGFDLELIR.D + [+15.9949 at F7]
	54	1464.7146	1463.7073	1463.6827	0.0246	0	15	37	2	U	K.TTTDAALGAGMFHR.G + Oxidation (M)
	62	1567.8923	1566.8850	1566.8518	0.0332	0	86	2.5e-06	1	U	M.PTVHLLDYVAGNIR.S
C14	gi|255938850 Mass: 44205 Score: 385 Matches: 20(8) Sequences: 17(7)
	Pc14g02010 (chorismate synthase) [Penicillium chrysogenum Wisconsin 54-1255]
	Query	Observed	Mr(expt)	Mr(calc)	Delta	Miss	Score	Expect	Rank	Unique	Peptide
	12	415.1167	828.2188	828.4705	-0.2516	0	36	0.41	1		R.VAAGAIAEK.F
	16	430.1286	858.2426	858.4811	-0.2384	0	40	0.2	1	U	K.LIETIDR.K
	24	494.2060	986.3974	986.5760	-0.1786	1	38	0.23	1	U	K.LIETIDRK.T
	26	503.1859	1004.3572	1004.5291	-0.1719	0	30	1.5	1	U	K.TVDSFAPIR.C
	42	555.6438	1109.2730	1109.4560	-0.1830	0	49		1		V.TTYGESHCR.S
	44	398.7166	1193.1280	1193.5724	-0.4444	1	31	1.1	1	U	K.GRHDPCVTPR.A
	47	403.7028	1208.0866	1208.5244	-0.4379	0	(20)	12	1		R.VTTYGESHCR.S
	48	605.1730	1208.3314	1208.5244	-0.1930	0	56	0.0035	8		R.VTTYGESHCR.S
	51	619.7516	1237.4886	1237.6853	-0.1966	0	19	17	1		K.LGHAMLSIPATK.G
	55	436.4312	1306.2718	1306.6194	-0.3476	0	48		1	U	R.PSHADFTYLEK.Y
	58	447.1472	1338.4198	1338.7480	-0.3282	1	35	0.37	1		R.RRPGQSALTTPR.D
	62	695.6765	1389.3384	1389.5871	-0.2486	0	50		1	U	K.DYGGSTMDLYPR.P + Oxidation (M)
	64	716.2197	1430.4248	1430.6864	-0.2616	0	35	0.43	1	U	R.NVPVGLGEPCFDK.L
	74	827.7648	1653.5150	1653.8218	-0.3068	0	86		1	U	M.SSLVVMDALMAQYAR.E
	75	830.2596	1658.5046	1658.8338	-0.3291	1	67		1	U	V.PVGLGEPCFDKLEAK.L
	84	936.7997	1871.5848	1871.9451	-0.3603	1	(21)	7.2	1	U	R.NVPVGLGEPCFDKLEAK.L
	85	624.8857	1871.6353	1871.9451	-0.3099	1	24	3.5	1	U	R.NVPVGLGEPCFDKLEAK.L
	86	649.5466	1945.6180	1945.9429	-0.3249	1	41	0.066	1		K.FRDNHDSIGGTVTCVIR.N
	95	965.9745	2894.9017	2894.4662	0.4355	0	(75)		1	U	R.VAFKPAATIGQAQTTTSYDGEEGVLEAK.G + [+13.0316 at S17]
	96	965.9745	2894.9017	2894.4662	0.4355	0	82		1	U	R.VAFKPAATIGQAQTTTSYDGEEGVLEAK.G + [+
C12	gi|255940110 Mass: 44107 Score: 143 Matches: 5(2) Sequences: 4(1)
	phosphoglycerate kinase pgkA-Penicillium chrysogenum [Penicillium chrysogenum Wisconsin 54-1255]
	Query	Observed	Mr(expt)	Mr(calc)	Delta	Miss	Score	Expect	Rank	Unique	Peptide
	8	1237.6095	1236.6022	1236.5986	0.0036	0	37	0.26	1	U	K.IGNSLFDEAGSK.I
	13	1427.7928	1426.7855	1426.7780	0.0076	0	62	0.00078	1	U	K.ASDGQVILLENLR.F
	15	1443.7568	1442.7495	1442.7729	-0.0234	0	(48)		1	U	K.ASDGQVILLENLR.F + [+15.9949 at N-term A]
	20	1710.9962	1709.9889	1709.9828	0.0061	0	14	35	1	U	K.ALESPARPFLAILGGAK.V
	23	1976.9908	1975.9835	1975.9752	0.0083	0	31	0.68	1	U	K.GLTALGDVYVNDAFGTAHR.A
C20	gi|255941730 Mass: 39178 Score: 252 Matches: 5(4) Sequences: 5(4)
	Pc16g13350 (3-isopropylmalate dehydrogenase) [Penicillium chrysogenum Wisconsin 54-1255]
	Query	Observed	Mr(expt)	Mr(calc)	Delta	Miss	Score	Expect	Rank	Unique	Peptide
	3	933.5316	932.5243	932.5080	0.0163	0	42	0.12	3		R.GVDFNIIR.E
	17	1241.6395	1240.6322	1240.6088	0.0234	0	85	3.8e-06	1		R.ELTGGIYFGER.K
	20	1295.7476	1294.7403	1294.7245	0.0158	0	52	0.0077	1		K.NADAVLLGAIGGPK.W
	35	1511.8607	1510.8534	1510.8256	0.0278	0	73	5e-05	6		K.WGTGAVRPEQGILK.L
	49	1597.9204	1596.9131	1596.8835	0.0296	0	104		1	U	R.VIEQAVSNVIEAGVR.T + [+14.0156 at N-term V]
C22	gi|255936729 Mass: 43589 Score: 203 Matches: 4(3) Sequences: 4(3)
	Pc13g09680 (aspartyl proteinase candidapepsin ) [Penicillium chrysogenum Wisconsin 54-1255]
	Query	Observed	Mr(expt)	Mr(calc)	Delta	Miss	Score	Expect	Rank	Unique	Peptide
	9	1216.5660	1215.5587	1215.5884	-0.0297	0	62	0.00082	1	U	R.YGSGSLSGFVSR.D
	13	1500.7244	1499.7171	1499.7620	-0.0449	0	61	0.0009	1	U	R.DSLPDLTFTLGGHK.F
	17	1546.6534	1545.6461	1545.6882	-0.0421	1	55	0.0028	1	U	K.GFTGQYSVECDKR.D
	22	1711.8278	1710.8205	1710.8829	-0.0623	0	24	3.5	2	U	R.FDGILGLGYDTISVNK.M
C15	gi|255949480 Mass: 67986 Score: 48 Matches: 3(0) Sequences: 3(0)
	Pc22g15910 (X-Pro aminopeptidase) [Penicillium chrysogenum Wisconsin 54-1255]
	Query	Observed	Mr(expt)	Mr(calc)	Delta	Miss	Score	Expect	Rank	Unique	Peptide
	10	1206.6838	1205.6765	1205.6404	0.0361	0	26	3.1	2	U	K.GTSGFAIDVLAR.Q		Spectra provided in Figure S3
	17	1438.7329	1437.7256	1437.6929	0.0327	0	11	95	2	U	R.TFHFGVPTEFEK.R
	25	1594.8502	1593.8429	1593.7940	0.0489	1	11	87	2	U	R.TFHFGVPTEFEKR.A
C16	gi|255942617 Mass: 16471 Score: 540 Matches: 17(8) Sequences: 11(7)
	Pc18g02330 (small subunit ribosomal protein S12e) [Penicillium chrysogenum Wisconsin 54-1255]
	Query	Observed	Mr(expt)	Mr(calc)	Delta	Miss	Score	Expect	Rank	Unique	Peptide
	25	360.7144	1079.1214	1079.6087	-0.4874	0	(27)	2.6	1	U	R.VSLIHDGLAR.G
	26	540.7640	1079.5134	1079.6087	-0.0953	0	50	0.013	1	U	R.VSLIHDGLAR.G
	27	568.1935	1134.3724	1134.4578	-0.0853	0	36	0.34	1		K.DWGEESQER.S
	39	428.4895	1282.4467	1282.7067	-0.2601	1	32	0.74	1		K.KLVVALCSEHK.I
	40	646.2913	1290.5680	1290.6788	-0.1108	1	67	0.00024	3		R.KVVNCSCVVVK.D
	42	671.2727	1340.5308	1340.6612	-0.1304	0	(24)	4.5	1	U	R.SVLLNYFQTEQ.-
	43	682.2620	1362.5094	1362.6432	-0.1337	0	58		1	U	R.SVLLNYFQTEQ.- + [+21.9819 at E10]
	48	775.2861	1548.5576	1548.7429	-0.1852	0	85	3.3e-06	1	U	K.MLGEWVGLCTLDR.E
	49	783.2824	1564.5502	1564.7378	-0.1875	0	(37)	0.2	1	U	K.MLGEWVGLCTLDR.E + Oxidation (M)
	53	573.9609	1718.8609	1719.0117	-0.1508	1	10	96	6		K.LVVALCSEHKIPLIK.V
	59	692.9276	2075.7610	2075.9881	-0.2271	1	29	0.99	1	U	K.MLGEWVGLCTLDREGNAR.K
	60	695.5510	2083.6312	2083.8285	-0.1973	0	58	0.0013	1	U	R.EAHMCVLNEGCEEEAYK.K + Oxidation (M)
	61	698.2548	2091.7426	2091.9830	-0.2404	1	(23)	3.9	2	U	K.MLGEWVGLCTLDREGNAR.K + Oxidation (M)
	63	732.8976	2195.6710	2195.9285	-0.2576	1	76	1.9e-05	1	U	R.EAHMCVLNEGCEEEAYKK.L
	64	549.9398	2195.7301	2195.9285	-0.1984	1	(10)	78	1	U	R.EAHMCVLNEGCEEEAYKK.L
	68	760.5881	2278.7425	2279.0311	-0.2886	1	71	5.7e-05	1		K.VVNCSCVVVKDWGEESQER.S
	69	760.5920	2278.7542	2279.0311	-0.2769	1	(60)	0.00081	1		K.VVNCSCVVVKDWGEESQER.S
C18	gi|255942617 Mass: 16471 Score: 148 Matches: 4(3) Sequences: 3(2)
	Pc18g02330 (small subunit ribosomal protein S12e) [Penicillium chrysogenum Wisconsin 54-1255]
	Query	Observed	Mr(expt)	Mr(calc)	Delta	Miss	Score	Expect	Rank	Unique	Peptide
	3	1080.6443	1079.6370	1079.6087	0.0283	0	52	0.0089	1	U	R.VSLIHDGLAR.G
	7	1135.5028	1134.4955	1134.4578	0.0378	0	22	9.5	1	U	K.DWGEESQER.S
	28	1549.7932	1548.7859	1548.7429	0.0430	0	75	3.9e-05	1	U	K.MLGEWVGLCTLDR.E
	31	1565.7770	1564.7697	1564.7378	0.0319	0	(73)	4.8e-05	1	U	K.MLGEWVGLCTLDR.E + Oxidation (M)
C24	gi|255942617 Mass: 16471 Score: 66 Matches: 1(1) Sequences: 1(1)
	Pc18g02330 (small subunit ribosomal protein S12e) [Penicillium chrysogenum Wisconsin 54-1255]
	Query	Observed	Mr(expt)	Mr(calc)	Delta	Miss	Score	Expect	Rank	Unique	Peptide
	3	1080.6248	1079.6175	1079.6087	0.0088	0	66	0.00031	1	U	R.VSLIHDGLAR.G		Spectra provided in Figure S3
C25	gi|255950588 Mass: 50993 Score: 220 Matches: 5(2) Sequences: 5(2)
	Pc22g21650 (tubulin alpha) [Penicillium chrysogenum Wisconsin 54-1255]
	Query	Observed	Mr(expt)	Mr(calc)	Delta	Miss	Score	Expect	Rank	Unique	Peptide
	2	1190.6168	1189.6095	1189.5624	0.0472	0	24	5.9	1	U	K.YMATCLLYR.G
	5	1387.7379	1386.7306	1386.6966	0.0341	0	19	14	1	U	R.SLFHPEQMITGK.E
	10	1457.9152	1456.9079	1456.8613	0.0466	0	77	1.4e-05	1	U	R.LIAQVVSSITASLR.F
	12	1674.9015	1673.8942	1673.8485	0.0457	0	20	11	2	U	R.NLGIERPSYENLNR.L
	14	1732.9298	1731.9225	1731.8679	0.0546	0	80	9.2e-06	1	U	R.TIYADLEPNVVDEVR.T
C4	gi|255944863 Mass: 44655 Score: 72 Matches: 2(1) Sequences: 2(1)
	Pc20g06740 (translation initiation factor eIF-4A) [Penicillium chrysogenum Wisconsin 54-1255]
	Query	Observed	Mr(expt)	Mr(calc)	Delta	Miss	Score	Expect	Rank	Unique	Peptide
	31	1504.8427	1503.8354	1503.8046	0.0309	1	20	12	1	U	R.KGVAINFVTADDVR.M
	33	1551.8145	1550.8072	1550.7650	0.0422	0	52	0.0062	1	U	K.LFILDEADEMLSR.G			Spectra provided in Figure S3
C10	gi|116198003 Mass: 28497 Score: 60 Matches: 1(1) Sequences: 1(1)
	hypothetical protein CHGG_07157 [Chaetomium globosum CBS 148.51]
	Query	Observed	Mr(expt)	Mr(calc)	Delta	Miss	Score	Expect	Rank	Unique	Peptide
	4	1050.5830	1049.5757	1049.5869	-0.0112	0	60	0.0014	1	U	K.AIYALSSAVR.N		Spectra provided in Figure S3
M4	gi|255947866 Mass: 54892 Score: 247 Matches: 13(6) Sequences: 7(4)
	Pc22g06720 (NADH dehydrogenase [ubiquinone] flavoprotein 1) [Penicillium chrysogenum Wisconsin 54-1255]
	Query	Observed	Mr(expt)	Mr(calc)	Delta	Miss	Score	Expect	Rank	Unique	Peptide
	27	564.2780	1126.5414	1126.4722	0.0693	0	32	0.72	1		K.WTMQMMQR.L + Oxidation (M)
	29	572.2307	1142.4468	1142.4671	-0.0203	0	(28)	2.1	1		K.WTMQMMQR.L + 2 Oxidation (M)
	30	385.4355	1153.2847	1153.5992	-0.3145	0	22	7.3	1		R.HFRPELEAR.I
	35	610.3421	1218.6696	1218.6166	0.0531	0	42	0.08	1		R.EIDMLQELTK.Q
	36	610.3421	1218.6696	1218.6166	0.0531	0	(35)	0.47	1		R.EIDMLQELTK.Q
	37	613.3253	1224.6360	1224.5788	0.0572	0	45		1	U	A.PFAGGWHPNSR.A
	46	752.8903	1503.7660	1503.7603	0.0058	1	57	0.0025	2		R.EREIDMLQELTK.Q
	47	502.2731	1503.7975	1503.7603	0.0372	1	(23)	5.1	1		R.EREIDMLQELTK.Q
	48	760.8771	1519.7396	1519.7552	-0.0155	1	(8)	1.7e+02	2		R.EREIDMLQELTK.Q + Oxidation (M)
	50	783.8837	1565.7528	1565.7396	0.0133	0	79		1	U	K.TVADNQLMDFDALK.D + [-14.0157 at N-term T]
	51	791.8752	1581.7358	1581.7345	0.0014	0	(64)		1	U	K.TVADNQLMDFDALK.D + Oxidation (M); [-14.0157 at N-term T]
	52	803.4070	1604.7994	1604.8080	-0.0085	0	94	4.6e-07	1	U	K.DSQTGLGTAAVIVMDK.S
	53	811.4171	1620.8196	1620.8029	0.0167	0	(59)	0.0014	11	U	K.DSQTGLGTAAVIVMDK.S + Oxidation (M)
M8	gi|255941184 Mass: 29842 Score: 54 Matches: 2(2) Sequences: 2(2)
	Pc16g10510 (NADH dehydrogenase [ubiquinone] flavoprotein 2) [Penicillium chrysogenum Wisconsin 54-1255]
	Query	Observed	Mr(expt)	Mr(calc)	Delta	Miss	Score	Expect	Rank	Unique	Peptide
	20	482.7541	963.4936	963.5502	-0.0565	0	54	0.0064	1		K.IPAPGPLSGR.D				Spectra provided in Figure S3
	59	810.8654	1619.7162	1619.8406	-0.1244	1	48		1	U	K.FSEQNLKLADEILK.R + [-27.0473 at K7]
M16	gi|71002284 Mass: 12277 Score: 71 Matches: 3(2) Sequences: 3(2)
	NADH-ubiquinone oxidoreductase 12 kda subunit [Aspergillus fumigatus Af293]
	Query	Observed	Mr(expt)	Mr(calc)	Delta	Miss	Score	Expect	Rank	Unique	Peptide
	10	812.4766	811.4693	811.4480	0.0214	0	22	7	4	U	K.YFELLK.E
	12	1069.6189	1068.6116	1068.5855	0.0261	1	49	0.017	1	U	R.EKYFELLK.E
	27	2527.3381	2526.3308	2526.2139	0.1169	0	56		1	U	K.KPTVPPTYEGVDFEDNVALHNAR.D + [-42.0470 at V4]
M3	gi|255931673 Mass: 48257 Score: 503 Matches: 14(11) Sequences: 12(11)
	Pc12g05480 (ubiquinol-cytochrome c reductase core subunit 2) [Penicillium chrysogenum Wisconsin 54-1255]
	Query	Observed	Mr(expt)	Mr(calc)	Delta	Miss	Score	Expect	Rank	Unique	Peptide
	14	443.7654	885.5162	885.5284	-0.0121	1	28	2.7	1	U	K.NVVDALKK.A
	25	573.8651	1145.7156	1145.5928	0.1229	1	73		1	U	A.AGEVASEDIKK.A
	26	580.8569	1159.6992	1159.5721	0.1272	0	49	0.02	1	U	K.AAAGEVASEDIK.K
	28	430.2198	1287.6376	1287.6670	-0.0294	1	(24)	5.7	1	U	K.AAAGEVASEDIKK.A
	29	644.9011	1287.7876	1287.6670	0.1206	1	55	0.004	1	U	K.AAAGEVASEDIKK.A
	32	692.8936	1383.7726	1383.7609	0.0117	0	72	6.9e-05	1	U	R.EVEGPTGTLALVAK.A
	35	718.4445	1434.8744	1434.7507	0.1237	0	51	0.0084	1	U	K.WTPGFSLLSQATK.G
	36	756.9134	1511.8122	1511.7045	0.1077	0	56	0.003	1	U	R.YQPFPGFSDALDR.F
	38	808.4473	1614.8800	1614.7849	0.0951	0	62	0.00064	1	U	R.ETELLGGEISSTHSR.E
	39	539.3179	1614.9319	1614.7849	0.1470	0	(32)	0.66	1	U	R.ETELLGGEISSTHSR.E
	40	811.4377	1620.8608	1620.7883	0.0726	0	47		1	U	R.GLGASITPSETSPYEK.Y + [-15.0109 at C-term K]
	41	815.5311	1629.0476	1628.8985	0.1492	0	87	1.9e-06	1	U	K.AEASVLAALLGGESTIK.W
	42	822.4315	1642.8484	1642.8526	-0.0041	0	59		1	U	K.SNIALVASGPNSAELSK.W + [-14.0157 at L15]
	50	1014.1301	2026.2456	2026.0524	0.1933	0	44	0.03	1	U	K.IGNAVVIAFPGSSAFGTAGYK.A
M11	gi|255931331 Mass: 59777 Score: 220 Matches: 5(3) Sequences: 5(3)
	Pc12g03370 (mitochondrial F1-ATPase alpha-subunit Atp1) [Penicillium chrysogenum Wisconsin 54-1255]
	Query	Observed	Mr(expt)	Mr(calc)	Delta	Miss	Score	Expect	Rank	Unique	Peptide
	5	362.0864	722.1582	722.4439	-0.2856	0	38	0.24	1		K.APGILPR.Q
	40	532.7287	1063.4428	1063.4856	-0.0427	0	45	0.048	3	U	K.TLEEQDAMK.Y
	57	652.8162	1303.6178	1303.6806	-0.0627	0	68	0.00019	2		K.TAVALDTMLNQK.R
	59	658.7808	1315.5470	1315.6554	-0.1084	0	10	1.3e+02	8	U	R.QSVNQPVQTGMK.C
	73	832.8973	1663.7800	1663.9145	-0.1344	0	59	0.0012	1		R.TGEIVEVPVGPELLGR.V
M7	gi|255954579 Mass: 55237 Score: 120 Matches: 6(3) Sequences: 4(2)
	Pc21g10070 (F-type H+-transporting ATPase subunit beta) [Penicillium chrysogenum Wisconsin 54-1255]
	Query	Observed	Mr(expt)	Mr(calc)	Delta	Miss	Score	Expect	Rank	Unique	Peptide
	17	1435.7693	1434.7620	1434.7467	0.0153	0	(47)	0.023	1		R.FTQAGSEVSALLGR.I
	19	1453.8152	1452.8079	1452.7373	0.0707	0	113		1		R.FTQAGSEVSALLGR.I + [+17.9906 at N-term F]
	21	1585.8315	1584.8242	1584.8082	0.0160	0	21	9.3	1		K.VALVFGQMNEPPGAR.A
	23	1601.8174	1600.8101	1600.8032	0.0070	0	(14)	49	3		K.VALVFGQMNEPPGAR.A + Oxidation (M)
	25	1773.9277	1772.9204	1772.9196	0.0008	0	42	0.06	1		R.GISELGIYPAVDPLDSK.S
	31	2278.1116	2277.1043	2277.1133	-0.0090	0	10	75	1		R.IPSAVGYQPTLAVDMGVMQER.I + Oxidation (M)
M6	gi|255954579 Mass: 55237 Score: 563 Matches: 16(9) Sequences: 10(6)
	Pc21g10070 (F-type H+-transporting ATPase subunit beta) [Penicillium chrysogenum Wisconsin 54-1255]
	Query	Observed	Mr(expt)	Mr(calc)	Delta	Miss	Score	Expect	Rank	Unique	Peptide
	12	500.7309	999.4472	999.5600	-0.1128	1	21	12	1	U	K.ILAELENKA.-
	24	583.7428	1165.4710	1165.5801	-0.1091	0	40	0.12	1		R.VQQMLQEYK.S
	25	591.7396	1181.4646	1181.5750	-0.1104	0	(29)	1.7	1		R.VQQMLQEYK.S + Oxidation (M)
	40	718.3001	1434.5856	1434.7467	-0.1610	0	(83)	6.4e-06	1		R.FTQAGSEVSALLGR.I
	41	718.3001	1434.5856	1434.7467	-0.1610	0	109	1.5e-08	1		R.FTQAGSEVSALLGR.I
	42	727.3279	1452.6412	1452.7977	-0.1564	0	49	0.014	1		R.VALTGLTIAEYFR.D
	44	748.2469	1494.4792	1494.6674	-0.1882	0	(60)	0.0013	1	U	K.AHGGYSVFCGVGER.T
	45	748.2471	1494.4796	1494.6674	-0.1878	0	60	0.0012	1	U	K.AHGGYSVFCGVGER.T
	46	499.1724	1494.4954	1494.6674	-0.1720	0	(39)	0.15	1	U	K.AHGGYSVFCGVGER.T
	48	751.8389	1501.6632	1501.8504	-0.1872	0	29	1.3	1		K.TVFIQELINNIAK.A
	52	793.3075	1584.6004	1584.8082	-0.2078	0	63	0.00054	1		K.VALVFGQMNEPPGAR.A
	53	801.2979	1600.5812	1600.8032	-0.2219	0	(13)	53	1		K.VALVFGQMNEPPGAR.A + Oxidation (M)
	57	887.3550	1772.6954	1772.9196	-0.2242	0	79	1.1e-05	5		R.GISELGIYPAVDPLDSK.S
	62	672.9428	2015.8066	2016.0528	-0.2462	1	38	0.14	1		R.GISELGIYPAVDPLDSKSR.M
	64	754.6304	2260.8694	2261.1184	-0.2491	0	74	3e-05	1		R.IPSAVGYQPTLAVDMGVMQER.I
	67	773.6175	2317.8307	2318.1399	-0.3092	0	(51)		1		R.IPSAVGYQPTLAVDMGVMQER.I + Oxidation (M); [+41.0266 at N-term I]
M14	gi|255935475 Mass: 32415 Score: 138 Matches: 6(3) Sequences: 5(3)
	Pc13g03260 (F-type H+-transporting ATPase subunit gamma) [Penicillium chrysogenum Wisconsin 54-1255]
	Query	Observed	Mr(expt)	Mr(calc)	Delta	Miss	Score	Expect	Rank	Unique	Peptide
	10	438.5868	875.1590	875.4171	-0.2580	0	18	31	1		K.NAGEMINK.F
	21	477.1556	952.2966	952.5130	-0.2164	0	14	49	10		K.FQILYNR.Q
	29	515.7090	1029.4034	1029.6070	-0.2036	0	56	0.0041	1	U	K.VLLVVASSDK.G
	40	395.7113	1184.1121	1184.5972	-0.4851	0	(18)	20	1		K.GLCGGIHSGLSK.A
	41	593.1971	1184.3796	1184.5972	-0.2175	0	50	0.012	1		K.GLCGGIHSGLSK.A
	54	677.6838	1353.3530	1353.6412	-0.2882	0	68		1	U	K.TSNTVFEQAETK.P
M13	gi|255948700 Mass: 45382 Score: 292 Matches: 7(3) Sequences: 7(3)
	Pc22g11710 (pyruvate dehydrogenase E1 component subunit alpha) [Penicillium chrysogenum Wisconsin 54-1255]
	Query	Observed	Mr(expt)	Mr(calc)	Delta	Miss	Score	Expect	Rank	Unique	Peptide
	14	438.1525	874.2904	874.4912	-0.2008	0	13	95	1		R.GQYIPGLK.V
	20	465.1333	928.2520	928.4073	-0.1552	0	52	0.0099	3		K.YGMGTSASR.S
	40	609.2392	1216.4638	1216.6088	-0.1449	1	28	2.2	1		R.SSALTEYYKR.G
	42	623.2269	1244.4392	1244.5884	-0.1492	0	71	0.00011	1	U	R.ANVDAEVAEAEK.M
	49	775.7439	1549.4732	1549.7334	-0.2601	0	28	1.6	1	U	K.MLEWGVTSEEELK.G
	53	852.2749	1702.5352	1702.8501	-0.3149	0	37	0.22	1		K.LWNLPVLFGCENNK.Y
	59	655.2407	1962.7003	1962.9245	-0.2242	1	63		1	U	K.MLEWGVTSEEELKGLDK.T + Oxidation (M); [-16.0313 at L2]
M15	gi|121702397 Mass: 45418 Score: 47 Matches: 1(1) Sequences: 1(1) emPAI: 0.14
	pyruvate dehydrogenase E1 component alpha subunit, putative [Aspergillus clavatus NRRL 1]
	Query	Observed	Mr(expt)	Mr(calc)	Delta	Miss	Score	Expect	Rank	Unique	Peptide
	94	1168.5991	1167.5918	1167.5924	-0.0006	0	47	0.025	1	U	R.NLFEDIYVR.G		Spectra provided in Figure S3
M2	gi|255931489 Mass: 50347 Score: 71 Matches: 1(1) Sequences: 1(1)
	Pc12g04310 (NAD-dependent formate dehydrogenase) [Penicillium chrysogenum Wisconsin 54-1255]
	Query	Observed	Mr(expt)	Mr(calc)	Delta	Miss	Score	Expect	Rank	Unique	Peptide
	35	658.3830	1314.7514	1314.7143	0.0371	0	71	0.0001	1	U	R.LLGTTENELGIR.K		Spectra provided in Figure S3
M1	gi|255939568 Mass: 76917 Score: 413 Matches: 12(9) Sequences: 10(7)
	Pc16g01790 (glycerol-3-phosphate dehydrogenase) [Penicillium chrysogenum Wisconsin 54-1255]
	Query	Observed	Mr(expt)	Mr(calc)	Delta	Miss	Score	Expect	Rank	Unique	Peptide
	14	407.0471	812.0796	812.3851	-0.3054	0	19	17	4	U	K.SFMGLSR.R + Oxidation (M)
	24	503.1828	1004.3510	1004.5365	-0.1854	0	32	0.98	1		K.AIDAFPMLK.R
	27	539.1662	1076.3178	1076.4887	-0.1708	0	27	3.4	1		K.HLTESYGDR.S
	29	610.2150	1218.4154	1218.6245	-0.2090	0	56	0.0034	1	U	R.GYIAPDITVDR.S
	35	706.2284	1410.4422	1410.7065	-0.2642	0	(49)		1	U	K.DSLTFLSSMGLPK.S + [+15.9949 at F5]
	36	714.2241	1426.4336	1426.7014	-0.2677	0	58		1	U	K.DSLTFLSSMGLPK.S + Oxidation (M); [+15.9949 at F5]
	37	736.7281	1471.4416	1471.7419	-0.3003	0	84	4.6e-06	4		R.HEYAQTAVDVIAR.R
	39	759.7243	1517.4340	1517.7474	-0.3134	0	73	5.8e-05	1	U	R.SWQVAALSSPTSER.F
	40	762.2191	1522.4236	1522.7490	-0.3253	0	46	0.026	1	U	R.ISPMYPFIDGEVR.Y
	43	824.2694	1646.5242	1646.8780	-0.3538	0	(44)	0.041	1	U	R.NIPGLEAPAVPPPGYR.E
	44	824.2710	1646.5274	1646.8780	-0.3506	0	58	0.0016	1	U	R.NIPGLEAPAVPPPGYR.E
	47	670.8402	2009.4988	2009.8902	-0.3914	0	51		1	U	R.DDIIGAMVYYDGAHNDSR.M + [-0.9840 at D2]
M10	gi|255937217 Mass: 33042 Score: 131 Matches: 4(2) Sequences: 3(2)
	Pc13g12190 (mitochondrial import protein Metaxin) [Penicillium chrysogenum Wisconsin 54-1255]
	Query	Observed	Mr(expt)	Mr(calc)	Delta	Miss	Score	Expect	Rank	Unique	Peptide
	50	421.7931	1262.3575	1262.6843	-0.3269	0	(35)	0.37	1	U	R.AALGHQLQQAAR.D
	51	632.2732	1262.5318	1262.6843	-0.1525	0	49	0.015	1	U	R.AALGHQLQQAAR.D
	58	663.7542	1325.4938	1325.6615	-0.1677	0	58	0.0018	1	U	R.FEVYASLLDNR.I
	68	480.8352	1439.4838	1439.7092	-0.2254	0	23	5.7	1	U	R.HGRPSFNPQCLK.W
M9	gi|255930321 Mass: 32226 Score: 217 Matches: 8(6) Sequences: 7(5) emPAI: 0.54
	Pc06g01110 (mitochondrial phosphate carrier protein [Mir1], putative) [Penicillium chrysogenum Wisconsin 54-1255]
	Query	Observed	Mr(expt)	Mr(calc)	Delta	Miss	Score	Expect	Rank	Unique	Peptide
	15	737.3857	736.3785	736.3690	0.0094	0	28	2.3	1	U	R.GMLGGFR.Q
	21	768.4349	767.4277	767.4218	0.0059	0	49	0.012	1		K.FVVFEK.V
	51	994.4746	993.4673	993.4596	0.0077	0	59	0.0018	3		K.FGGYEFFK.Q
	72	1142.5897	1141.5824	1141.5728	0.0096	0	59		1	U	K.TQGAPGEGTVTR.L + [-31.0058 at Q2]
	92	1218.6563	1217.6490	1217.6404	0.0086	0	65	0.00043	1		R.IQLDPVTYNR.G
	168	1788.9784	1787.9711	1787.9604	0.0107	0	53		2	U	R.LVSQPTFASGLLPAMSR.I + [+14.0157 at S16]
	173	1804.9567	1803.9494	1803.9553	-0.0059	0	(49)		1	U	R.LVSQPTFASGLLPAMSR.I + Oxidation (M); [+14.0157 at S16]
	179	1831.9246	1830.9173	1830.9192	-0.0019	0	16	26	1	U	K.EEGIGAFYSGFGPILFK.Q
M5	gi|255936343 Mass: 71921 Score: 137 Matches: 5(1) Sequences: 5(1) emPAI: 0.19
	Pc13g07690 (mitochondrial inner membrane protein) [Penicillium chrysogenum Wisconsin 54-1255]
	Query	Observed	Mr(expt)	Mr(calc)	Delta	Miss	Score	Expect	Rank	Unique	Peptide
	64	1081.5288	1080.5215	1080.5312	-0.0097	0	19	15	1	U	R.HAQELAEQR.L
	93	1146.5475	1145.5402	1145.5465	-0.0063	0	46	0.034	1	U	K.LHATFDESAR.E			Spectra provided in Figure S3
	143	1248.6519	1247.6446	1247.6510	-0.0064	0	16	35	1	U	R.GIPSTTQIFER.F
	177	1341.7419	1340.7346	1340.7412	-0.0066	0	15	38	1	U	K.TQQLQVALDAVR.T
	296	1668.8914	1667.8841	1667.8842	-0.0001	0	40	0.089	1	U	R.LQNELVEQAIELNR.K
M12	gi|255950668 Mass: 23572 Score: 212 Matches: 5(2) Sequences: 5(2)
	Pc22g22060 (GTP-binding protein) [Penicillium chrysogenum Wisconsin 54-1255]
	Query	Observed	Mr(expt)	Mr(calc)	Delta	Miss	Score	Expect	Rank	Unique	Peptide
	23	472.6929	943.3712	943.4763	-0.1051	0	24	7.1	1		R.AITSAYYR.G
	25	483.6811	965.3476	965.4454	-0.0978	0	36	0.35	1		R.NEFNLDSK.S
	31	522.2708	1042.5270	1042.6023	-0.0752	0	63	0.00079	6	U	K.VVLIGDSGVGK.S
	50	637.7611	1273.5076	1273.6051	-0.0975	0	50	0.015	1		K.AQIWDTAGQER.Y
	54	653.3258	1304.6370	1304.7340	-0.0969	0	40	0.12	1	U	R.GAVGALLVYDISK.H
